# Supplementary material for: Discrimination of 2D wall textures by passive echolocation for different reflected-to-direct level difference configurations
Source: PLoS One. 2021 May 27;16(5):e0251397. doi: 10.1371/journal.pone.0251397 (PMC8158938; doi:10.1371/journal.pone.0251397)
Supplement: S1 File — Each participant is referred as an arbitrary index. 10.6084/m9.figshare.13553582. (XLSX) [file pone.0251397.s001.xlsx]

## Sheet: Normal echo trace
Distance between the virtual echolocator and the textures [m]		Nearby: 0.81 m																														Far-away: 5.03 m
Textures compaired		T1 / T2	T1 / T3	T1 / T4	T1 / T5	T1 / T6	T2 / T1	T2 / T3	T2 / T4	T2 / T5	T2 / T6	T3 / T1	T3 / T2	T3 / T4	T3 / T5	T3 / T6	T4 / T1	T4 / T2	T4 / T3	T4 / T5	T4 / T6	T5 / T1	T5 / T2	T5 / T3	T5 / T4	T5 / T6	T6 / T1	T6 / T2	T6 / T3	T6 / T4	T6 / T5	T1 / T2	T1 / T3	T1 / T4	T1 / T5	T1 / T6	T2 / T1	T2 / T3	T2 / T4	T2 / T5	T2 / T6	T3 / T1	T3 / T2	T3 / T4	T3 / T5	T3 / T6	T4 / T1	T4 / T2	T4 / T3
Discrimination accuracy per participant per pairwise comparison [-]	P1	0.333333	1	0.666667	1	0.666667	0.333333	0.666667	1	1	1	1	0.666667	1	1	1	0.666667	1	1	1	0.666667	1	1	1	1	0.666667	0.666667	1	1	0.666667	0.666667	0.666667	1	1	1	1	0.666667	1	1	0.666667	1	1	1	1	1	1	1	1	1
	P2	0.666667	0	1	1	0.333333	0.666667	0.333333	0.666667	1	1	0	0.333333	0.666667	1	1	1	0.666667	0.666667	0.666667	1	1	1	1	0.666667	0.666667	0.333333	1	1	1	0.666667	0.666667	1	0.666667	1	1	0.666667	0.666667	1	0.333333	1	1	0.666667	1	0.666667	1	0.666667	1	1
	P3	0.666667	0.333333	0.666667	0	0	0.666667	1	0.333333	0.333333	0.666667	0.333333	1	0.666667	0.666667	1	0.666667	0.333333	0.666667	0	0.666667	0	0.333333	0.666667	0	0.666667	0	0.666667	1	0.666667	0.666667	0.333333	0.666667	0.333333	0.333333	0.666667	0.333333	0.333333	0.333333	0.666667	0.333333	0.666667	0.333333	1	0.333333	0.666667	0.333333	0.333333	1
	P4	0.333333	0.666667	1	0.666667	1	0.333333	0.666667	0	0.666667	1	0.666667	0.666667	0.666667	0.666667	0.333333	1	0	0.666667	0.666667	1	0.666667	0.666667	0.666667	0.666667	1	1	1	0.333333	1	1	0.333333	0.666667	0.333333	0.333333	0.333333	0.333333	0.666667	0.333333	0.333333	1	0.666667	0.666667	0.666667	0.666667	1	0.333333	0.333333	0.666667
	P5	1	0.666667	0.333333	0	0.666667	1	0	1	0.666667	0.666667	0.666667	0	0.666667	1	0.666667	0.333333	1	0.666667	0.333333	1	0	0.666667	1	0.333333	0.333333	0.666667	0.666667	0.666667	1	0.333333	0.666667	1	0.333333	0.666667	0.666667	0.666667	0.666667	0.333333	0.666667	0.666667	1	0.666667	0.333333	1	0.666667	0.333333	0.333333	0.333333
	P6	0.333333	0.333333	0.666667	0.666667	1	0.333333	0	0.333333	0.333333	0.666667	0.333333	0	1	0.333333	0.666667	0.666667	0.333333	1	0.666667	0	0.666667	0.333333	0.333333	0.666667	0.333333	1	0.666667	0.666667	0	0.333333	0.666667	0.333333	0.666667	0.333333	1	0.666667	1	1	0.666667	1	0.333333	1	1	0	1	0.666667	1	1
	P7	0.333333	0.333333	0.333333	0.333333	0.666667	0.333333	0.666667	0.666667	0.666667	0.333333	0.333333	0.666667	0.666667	0.666667	0.666667	0.333333	0.666667	0.666667	0.666667	1	0.333333	0.666667	0.666667	0.666667	0.666667	0.666667	0.333333	0.666667	1	0.666667	0.333333	0.666667	1	0.666667	1	0.333333	0.666667	1	0	1	0.666667	0.666667	1	0.666667	1	1	1	1
	P8	0.333333	0	0.666667	1	1	0.333333	0.666667	0.666667	0.666667	0.666667	0	0.666667	1	1	1	0.666667	0.666667	1	1	0.666667	1	0.666667	1	1	1	1	0.666667	1	0.666667	1	0	1	1	0	1	0	1	1	0.666667	1	1	1	1	1	0.666667	1	1	1
	P9	1	0.333333	0	0	0.333333	1	0.666667	0.666667	0.333333	0.333333	0.333333	0.666667	1	0.333333	0.666667	0	0.666667	1	0.333333	1	0	0.333333	0.333333	0.333333	0.333333	0.333333	0.333333	0.666667	1	0.333333	0.666667	1	0.333333	0.666667	1	0.666667	0.666667	1	0.666667	0.666667	1	0.666667	1	0.333333	1	0.333333	1	1
	P10	0.666667	1	0.666667	0.666667	0.666667	0.666667	1	0.666667	1	1	1	1	0.333333	1	1	0.666667	0.666667	0.333333	1	0.666667	0.666667	1	1	1	0.333333	0.666667	1	1	0.666667	0.333333	0	0.666667	1	0.333333	1	0	0.333333	1	0.333333	1	0.666667	0.333333	1	1	1	1	1	1
	P11	0.333333	1	0	0.666667	0.666667	0.333333	0.666667	0.333333	0.333333	1	1	0.666667	0.666667	0	0.666667	0	0.333333	0.666667	0.666667	0.666667	0.666667	0.333333	0	0.666667	0.666667	0.666667	1	0.666667	0.666667	0.666667	0.333333	0.666667	1	0.666667	0.666667	0.333333	0.666667	0.666667	0.333333	1	0.666667	0.666667	1	0.666667	1	1	0.666667	1
	P12	0.333333	0.666667	0.333333	0.666667	0.333333	0.333333	0.333333	0	0.666667	1	0.666667	0.333333	0.333333	0.333333	1	0.333333	0	0.333333	1	0.666667	0.666667	0.666667	0.333333	1	1	0.333333	1	1	0.666667	1	0.666667	0.666667	0.333333	1	0.666667	0.666667	0.333333	0.666667	0.333333	1	0.666667	0.333333	1	0.333333	0.333333	0.333333	0.666667	1
	P13	0.333333	0.666667	0.333333	0.666667	0.333333	0.333333	0.666667	0.666667	1	0.666667	0.666667	0.666667	1	0.333333	0.666667	0.333333	0.666667	1	0.333333	0.666667	0.666667	1	0.333333	0.333333	0.666667	0.333333	0.666667	0.666667	0.666667	0.666667	1	0.333333	0.333333	0	1	1	1	0.333333	0.333333	0.666667	0.333333	1	1	0.333333	0.333333	0.333333	0.333333	1
	P14	0.333333	0.333333	0	0.666667	0.666667	0.333333	0.333333	0.666667	0.666667	1	0.333333	0.333333	0.333333	0.333333	1	0	0.666667	0.333333	1	0.666667	0.666667	0.666667	0.333333	1	1	0.666667	1	1	0.666667	1	0.333333	0.666667	0.666667	0.333333	0.666667	0.333333	1	0.333333	0.666667	1	0.666667	1	1	0.666667	0.333333	0.666667	0.333333	1
									s
[truncated: 12 more columns]

## Sheet: Increased RDLD
Distance between the virtual echolocator and the textures [m]		Nearby: 0.81 m																														Far-away: 5.03 m
Textures compaired		T1 / T2	T1 / T3	T1 / T4	T1 / T5	T1 / T6	T2 / T1	T2 / T3	T2 / T4	T2 / T5	T2 / T6	T3 / T1	T3 / T2	T3 / T4	T3 / T5	T3 / T6	T4 / T1	T4 / T2	T4 / T3	T4 / T5	T4 / T6	T5 / T1	T5 / T2	T5 / T3	T5 / T4	T5 / T6	T6 / T1	T6 / T2	T6 / T3	T6 / T4	T6 / T5	T1 / T2	T1 / T3	T1 / T4	T1 / T5	T1 / T6	T2 / T1	T2 / T3	T2 / T4	T2 / T5	T2 / T6	T3 / T1	T3 / T2	T3 / T4	T3 / T5	T3 / T6	T4 / T1	T4 / T2	T4 / T3
Discrimination accuracy per participant per pairwise comparison [-]	P1	0.666667	1	1	1	0.666667	0.666667	1	0.333333	0.666667	1	1	1	1	1	1	1	0.333333	1	1	1	1	0.666667	1	1	1	0.666667	1	1	1	1	1	1	1	1	1	1	1	1	0.666667	1	1	1	1	0.333333	1	1	1	1
	P2	0.333333	0.666667	0.666667	1	1	0.333333	1	1	1	1	0.666667	1	1	0.666667	1	0.666667	1	1	1	1	1	1	0.666667	1	1	1	1	1	1	1	0.333333	1	1	0.666667	1	0.333333	1	1	1	1	1	1	1	1	1	1	1	1
	P3	0.666667	0.666667	1	0.666667	0.666667	0.666667	1	0.333333	0.666667	0.666667	0.666667	1	0.666667	0.666667	1	1	0.333333	0.666667	1	0.333333	0.666667	0.666667	0.666667	1	0.666667	0.666667	0.666667	1	0.333333	0.666667	0.333333	1	1	0.333333	1	0.333333	0.666667	1	0.666667	1	1	0.666667	1	0.666667	1	1	1	1
	P4	1	0.666667	0.666667	1	1	1	0.333333	0.666667	1	0.333333	0.666667	0.333333	0.666667	0.666667	0.333333	0.666667	0.666667	0.666667	0.666667	0.666667	1	1	0.666667	0.666667	1	1	0.333333	0.333333	0.666667	1	0.333333	0.666667	0.666667	1	1	0.333333	0.333333	0.666667	1	1	0.666667	0.333333	0.666667	0.666667	1	0.666667	0.666667	0.666667
	P5	1	0.666667	0.666667	0.666667	1	1	0.333333	1	0.666667	0.666667	0.666667	0.333333	1	0.666667	0.666667	0.666667	1	1	0.666667	1	0.666667	0.666667	0.666667	0.666667	0.333333	1	0.666667	0.666667	1	0.333333	0.333333	1	0.666667	0.666667	1	0.333333	0.666667	1	0.666667	0.333333	1	0.666667	1	0.333333	1	0.666667	1	1
	P6	0.666667	0.333333	1	1	0.666667	0.666667	1	0.666667	1	1	0.333333	1	1	0.666667	1	1	0.666667	1	1	0.666667	1	1	0.666667	1	1	0.666667	1	1	0.666667	1	0.333333	0.666667	0.333333	0	1	0.333333	0	1	0	1	0.666667	0	1	0.333333	1	0.333333	1	1
	P7	0	0.666667	0.666667	0.666667	1	0	0.666667	0.666667	0.666667	0.333333	0.666667	0.666667	1	1	1	0.666667	0.666667	1	0.333333	1	0.666667	0.666667	1	0.333333	1	1	0.333333	1	1	1	0.666667	1	1	0.666667	1	0.666667	1	1	0.666667	1	1	1	1	0.333333	1	1	1	1
	P8	0.666667	0.666667	1	0.666667	1	0.666667	1	1	0.333333	1	0.666667	1	1	0.666667	0.666667	1	1	1	1	1	0.666667	0.333333	0.666667	1	1	1	1	0.666667	1	1	1	1	0.666667	0.333333	1	1	0.333333	1	0.666667	1	1	0.333333	1	1	1	0.666667	1	1
	P9	1	1	0.666667	1	0.333333	1	0	0.666667	1	0.666667	1	0	0.666667	0.666667	0.333333	0.666667	0.666667	0.666667	1	0.333333	1	1	0.666667	1	1	0.333333	0.666667	0.333333	0.333333	1	0.666667	0.666667	1	0.333333	1	0.666667	1	1	0.666667	0.666667	0.666667	1	1	0.333333	1	1	1	1
	P10	0	0.333333	0.333333	1	0.666667	0	0.333333	0.333333	1	0.333333	0.333333	0.333333	1	0.333333	1	0.333333	0.333333	1	0.333333	0.333333	1	1	0.333333	0.333333	1	0.666667	0.333333	1	0.333333	1	0.666667	0.333333	1	1	1	0.666667	0.333333	1	0.666667	1	0.333333	0.333333	1	1	1	1	1	1
	P11	0.666667	1	0.666667	1	1	0.666667	1	0.333333	1	1	1	1	1	1	1	0.666667	0.333333	1	1	1	1	1	1	1	1	1	1	1	1	1	0.333333	1	1	0.666667	1	0.333333	1	1	0	1	1	1	1	1	1	1	1	1
	P12	0.333333	0.666667	0.666667	0.666667	0.333333	0.333333	0.333333	0.666667	0.333333	1	0.666667	0.333333	1	0.666667	1	0.666667	0.666667	1	1	0.666667	0.666667	0.333333	0.666667	1	1	0.333333	1	1	0.666667	1	0.666667	0	0.666667	0.666667	1	0.666667	1	0.666667	0.333333	1	0	1	1	0.333333	1	0.666667	0.666667	1
	P13	0.333333	0.333333	0.333333	1	1	0.333333	1	0.333333	1	0.666667	0.333333	1	1	0.666667	0.333333	0.333333	0.333333	1	0.666667	1	1	1	0.666667	0.666667	1	1	0.666667	0.333333	1	1	0.666667	1	1	1	0.666667	0.666667	0.333333	1	0.666667	0.666667	1	0.333333	0.666667	1	1	1	1	0.666667
	P14	0.666667	0.666667	1	1	1	0.666667	1	1	1	0.666667	0.666667	1	0.666667	1	1	1	1	0.666667	0.666667	0.666667	1	1	1	0.666667	0.666667	1	0.666667	1	0.666667	0.666667	0.666667	0.666667	0.666667	0.666667	1	0.666667	1	1	0	1	0.666667	1	1	0.666667	1	0.666667	1	1
									s
[truncated: 12 more columns]

## Sheet: Reflection Only
Distance between the virtual echolocator and the textures [m]		Nearby: 0.81 m																														Far-away: 5.03 m
Textures compaired		T1 / T2	T1 / T3	T1 / T4	T1 / T5	T1 / T6	T2 / T1	T2 / T3	T2 / T4	T2 / T5	T2 / T6	T3 / T1	T3 / T2	T3 / T4	T3 / T5	T3 / T6	T4 / T1	T4 / T2	T4 / T3	T4 / T5	T4 / T6	T5 / T1	T5 / T2	T5 / T3	T5 / T4	T5 / T6	T6 / T1	T6 / T2	T6 / T3	T6 / T4	T6 / T5	T1 / T2	T1 / T3	T1 / T4	T1 / T5	T1 / T6	T2 / T1	T2 / T3	T2 / T4	T2 / T5	T2 / T6	T3 / T1	T3 / T2	T3 / T4	T3 / T5	T3 / T6	T4 / T1	T4 / T2	T4 / T3
Discrimination accuracy per participant per pairwise comparison [-]	P1	0.333333	1	0.666667	1	1	0.333333	1	0	1	0.666667	1	1	1	1	1	0.666667	0	1	1	0.333333	1	1	1	1	1	1	0.666667	1	0.333333	1	0	1	1	0.666667	1	0	1	0	1	1	1	1	1	1	1	1	0	1
	P2	0.666667	1	0.333333	1	1	0.666667	1	1	1	0.666667	1	1	1	1	1	0.333333	1	1	0.666667	1	1	1	1	0.666667	1	1	0.666667	1	1	1	0	1	1	1	1	0	1	0.666667	0.666667	1	1	1	1	1	1	1	0.666667	1
	P3	0	1	1	1	0.666667	0	1	1	0.666667	1	1	1	1	1	1	1	1	1	1	0.666667	1	0.666667	1	1	0.666667	0.666667	1	1	0.666667	0.666667	0.333333	1	1	0.333333	1	0.333333	0.666667	1	1	1	1	0.666667	1	1	1	1	1	1
	P4	0.333333	1	1	0.666667	0.333333	0.333333	1	0.333333	0.666667	1	1	1	1	1	1	1	0.333333	1	0.666667	0	0.666667	0.666667	1	0.666667	0.333333	0.333333	1	1	0	0.333333	1	1	1	0.666667	1	1	0	1	0.666667	1	1	0	1	1	1	1	1	1
	P5	0.333333	0.333333	0.666667	1	0.666667	0.333333	1	0.666667	0.666667	0.666667	0.333333	1	1	1	1	0.666667	0.666667	1	0.333333	1	1	0.666667	1	0.333333	0.333333	0.666667	0.666667	1	1	0.333333	0.666667	0.666667	0.333333	0.666667	0.666667	0.666667	1	0.666667	0.666667	1	0.666667	1	1	1	1	0.333333	0.666667	1
	P6	1	1	0.666667	0.333333	0.333333	1	1	0.666667	0.333333	1	1	1	1	1	1	0.666667	0.666667	1	0.666667	0.666667	0.333333	0.333333	1	0.666667	1	0.333333	1	1	0.666667	1	1	1	0.666667	1	1	1	1	0	0.666667	1	1	1	1	1	1	0.666667	0	1
	P7	0.666667	0.666667	0.666667	0.666667	1	0.666667	0.666667	0	0.333333	1	0.666667	0.666667	0.666667	1	1	0.666667	0	0.666667	0.333333	1	0.666667	0.333333	1	0.333333	1	1	1	1	1	1	1	1	0	0.333333	1	1	1	0.333333	0.666667	1	1	1	1	1	1	0	0.333333	1
	P8	0.333333	1	0	1	0.666667	0.333333	1	0.666667	0.666667	1	1	1	1	0.666667	1	0	0.666667	1	0.666667	0.666667	1	0.666667	0.666667	0.666667	1	0.666667	1	1	0.666667	1	0.333333	1	0	0.333333	1	0.333333	1	0.666667	0.666667	1	1	1	0.666667	0.666667	1	0	0.666667	0.666667
	P9	0	1	0.333333	1	0.333333	0	1	0.666667	0.333333	0.333333	1	1	1	1	1	0.333333	0.666667	1	0.666667	0.666667	1	0.333333	1	0.666667	0.333333	0.333333	0.333333	1	0.666667	0.333333	0	0.666667	0.666667	1	1	0	1	0.666667	1	1	0.666667	1	0.666667	0.666667	1	0.666667	0.666667	0.666667
	P10	1	1	0.333333	1	0.333333	1	1	0.333333	0	0.666667	1	1	1	1	1	0.333333	0.333333	1	0	0.666667	1	0	1	0	0.333333	0.333333	0.666667	1	0.666667	0.333333	0	1	1	0.666667	1	0	1	0.333333	0	1	1	1	1	1	1	1	0.333333	1
	P11	1	1	0	0.333333	0.333333	1	1	0.333333	0.666667	1	1	1	1	1	1	0	0.333333	1	0.333333	1	0.333333	0.666667	1	0.333333	0.666667	0.333333	1	1	1	0.666667	0.666667	0.666667	1	0.666667	1	0.666667	1	0.666667	1	1	0.666667	1	1	1	1	1	0.666667	1
	P12	0.666667	1	0.666667	0.666667	0.333333	0.666667	1	1	0.666667	0.666667	1	1	1	1	1	0.666667	1	1	0.333333	1	0.666667	0.666667	1	0.333333	1	0.333333	0.666667	1	1	1	0.333333	1	0.666667	0.666667	1	0.333333	1	0.666667	1	1	1	1	1	1	1	0.666667	0.666667	1
	P13	0.333333	1	0.666667	0.666667	0.666667	0.333333	1	0.333333	0.666667	1	1	1	0.333333	1	1	0.666667	0.333333	0.333333	0.666667	0.666667	0.666667	0.666667	1	0.666667	0.666667	0.666667	1	1	0.666667	0.666667	0	1	0.333333	0.666667	1	0	0.333333	0	0.666667	1	1	0.333333	1	0.666667	1	0.333333	0	1
	P14	0.333333	0.666667	0.666667	0.666667	0	0.333333	1	0	1	0.666667	0.666667	1	0.666667	1	1	0.666667	0	0.666667	0.333333	1	0.666667	1	1	0.333333	1	0	0.666667	1	1	1	0.333333	1	0.333333	0.333333	1	0.333333	0.666667	0.333333	0.666667	1	1	0.666667	1	0.666667	1	0.333333	0.333333	1
									s
[truncated: 12 more columns]

## Sheet: Designation
Texture
T1	Flat wall
T2	Circular wall
T3	Wall with aperture
T4	Parabolic wall
T5	Crenelated wall
T6	Staircase
Distance
Nearby: 0.81 m	Textures located at 0.81 cm in front of the echolocator
Far-away: 5.03 m	Textures located at 5.03 m in front of the echolocator
Case
Normal echo trace	Real life case (No modification applied)
Increased RDLD	RDLD increased by 6 dB
Reflection Only	Removing direct component of the BRIR and equalizing their reflections loudness (Boullet's model of Loudness for impulsive stimuli)
